# Supplementary material for: Elemental Chemometrics as Tools to Depict Stalked Barnacle (Pollicipes pollicipes) Harvest Locations and Food Safety
Source: Molecules. 2022 Feb 15;27(4):1298. doi: 10.3390/molecules27041298 (PMC8874366; doi:10.3390/molecules27041298)
Supplement: Supplementary file 1 [file molecules-27-01298-s001.zip]

Archive with 1 entries (1 files):
- molecules-1594646-supplementary.pdf
